# Supplementary material for: Bulk RNA Sequencing With Integrated Single-Cell RNA Sequencing Identifies BCL2A1 as a Potential Diagnostic and Prognostic Biomarker for Sepsis
Source: Front Public Health. 2022 Jun 27;10:937303. doi: 10.3389/fpubh.2022.937303 (PMC9272057; doi:10.3389/fpubh.2022.937303)
Supplement: Supplementary file 1 [file Data_Sheet_1.CSV]

	symbol	logFC	AveExpr	t	P.Value	adj.P.Val	B
1	S100A8	1.77406700298861	12.743455471246	43.1567702813195	1.57269948438142e-211	1.84965186358099e-207	472.498347882561
2	S100A12	3.34516267388931	11.7372121322529	33.1147878530808	2.29097423136981e-152	1.34720739675701e-148	337.245932847316
3	C19orf59	4.61841614728426	10.2157076626234	29.4328094449927	8.62535957268081e-130	3.38142846447663e-126	285.568174789299
4	ANXA3	3.92400473827461	9.31918722580045	28.4866561155574	5.85146655320657e-124	1.72047745330656e-120	272.215237413363
5	ARG1	5.53457182453381	8.22961331130575	25.9060861712516	4.55973467462793e-108	1.07254079016598e-104	235.820101229883
6	EPHX2	-1.9504429594938	2.3953742694617	-25.0772419617179	5.51320703302339e-103	1.08068046525647e-99	224.178765778436
7	C5orf32	2.31463949233565	11.6972639602802	24.2138320592162	1.03382157466052e-97	1.73696793422605e-94	212.100452140324
8	P2RY10	-2.51016388626539	2.83471229398105	-23.4631182926857	3.76778935322788e-93	4.92366339814589e-90	201.651429744764
9	NMT2	-1.67155770632836	2.81452888613819	-23.3261627249782	2.54419576288982e-92	2.99222863673471e-89	199.751425947652
10	CNIH4	2.26596094504708	8.83856348035168	21.8850154517262	1.17937314809676e-83	1.1558839662305e-80	179.900635828455
11	MBOAT2	2.058917121502	7.30628355858346	21.3984925558924	9.27671727583203e-81	8.39257476008158e-78	173.2677589253
12	VNN1	4.06131642372067	8.32786422439843	21.1985508663222	1.42031453909158e-79	1.19316566387543e-76	170.553514616297
13	LRRN3	-2.86809651083841	2.91496799619487	-20.9881680229974	2.48826102216670e-78	1.95096252544683e-75	167.705262752361
14	SLC2A14 /// SLC2A3	1.98251277096138	10.0464387142637	20.9049540876831	7.70492757264753e-78	5.66360332386923e-75	166.580934632092
15	UPP1	2.40678157782826	8.9931202402658	20.8969293807334	8.59163379796632e-78	5.94389441752246e-75	166.47257935916
16	CD160	-1.93302092788265	2.99864903361584	-20.8735775020687	1.17953118298553e-77	7.70692569060709e-75	166.157335221355
17	C2orf89	-2.3072837208429	3.06975445260573	-20.8134893828621	2.66474287649737e-77	1.64947584055187e-74	165.346639566505
18	GADD45A	3.74977398461395	7.84454178831631	20.8050272068643	2.98866447249382e-77	1.75748414304999e-74	165.232525361081
19	MAFG	1.57129155932715	7.10075140071074	20.7962571292629	3.36593318470154e-77	1.88508286596547e-74	165.114273593798
20	SRPK1	1.7906006634187	8.49305214699664	20.7669872985935	5.00456758621492e-77	2.55907475571624e-74	164.719719948231
21	DNMT1	-2.07967185433747	5.70754823949484	-20.655357591441	2.26815501174263e-76	1.0670308437242e-73	163.216498412404
22	FBXL16	-1.73488200582879	2.97521319229444	-20.5907171094162	5.43533547768984e-76	2.45865309819655e-73	162.347164736523
23	TBC1D4	-1.64549549141618	2.6915573401212	-20.4214206185856	5.34027711572333e-75	2.2431071127865e-72	160.074327439045
24	NELL2	-2.78009171758637	3.47717795251158	-20.4031438711457	6.83190000708488e-75	2.77068882701122e-72	159.829309097058
25	IRAK3	2.51500752166528	8.48284613831714	20.2738053630976	3.8969488296688e-74	1.45004066023426e-71	158.097383147312
26	LILRA5	2.27221633010279	9.73775827062087	20.2728874439011	3.94535338215256e-74	1.45004066023426e-71	158.085104174715
27	NLRC3	-2.29245260637705	4.6536800114862	-20.2520058280898	5.22427826766671e-74	1.86190111230388e-71	157.805819762505
28	METTL9	1.64715340702669	10.345831551974	20.2115700685881	8.99582086978621e-74	3.03857141725578e-71	157.265269018244
29	GYG1	2.91178910679562	9.50653738837134	20.2111840381918	9.04259838482718e-74	3.03857141725578e-71	157.260110192563
30	CKAP4	2.10160696241195	9.37943760703546	20.1346525253416	2.52680459584578e-73	8.03182401398439e-71	156.23799207162
31	HK3	2.50819381976507	8.79585656550258	20.0568919884027	7.16890632176511e-73	2.21497597802717e-70	155.200759692161
32	BCL2A1	3.80688786979431	7.94751737244535	20.055081684056	7.34495902925429e-73	2.21497597802717e-70	155.176628147456
33	RAB32	1.70708247760681	7.59937908353017	19.9331755155038	3.75658984249793e-72	1.10453132844045e-69	153.553273618865
34	FCAR	2.96067353666826	6.94935520966699	19.8682881109048	8.9430189012838e-72	2.56533769019509e-69	152.690559397408
35	CLEC4D	4.59959328722948	7.67947756735545	19.8621584970753	9.70615074582177e-72	2.71795330765738e-69	152.609111919423
36	PJA1	-1.73045176607556	2.75947047636276	-19.8461694468431	1.20169743966043e-71	3.28678222973169e-69	152.396696930784
37	RNF125	-1.99659459805058	3.72153154761969	-19.7949275042977	2.38158133983251e-71	6.36585866767502e-69	151.716338731325
38	PRKCQ	-2.38585621948596	3.70787201943862	-19.5992249195244	3.22857273867043e-70	8.25461825641367e-68	149.123508689308
39	SLC22A4	1.85347837672562	8.23830082651042	19.5866076536776	3.81828418741587e-70	9.55464687834001e-68	148.956652780968
40	RIT1	1.65452215918523	5.90041880106417	19.5476884720872	6.40474038850423e-70	1.56929482727496e-67	148.442207778409
41	DYRK2	-1.8609511237015	3.62903191313149	-19.4797193928304	1.57916741993687e-69	3.79032408691377e-67	147.544641324035
42	NDUFB3	1.9879399895964	8.06123036434054	19.3954463628365	4.82720589166484e-69	1.11319153905628e-66	146.433322298999
43	CD96	-1.82699545317598	3.0388246353062	-19.2236641034686	4.68299767702017e-68	1.01993954961915e-65	144.173411905275
44	UBASH3A	-1.62501138181541	3.00379789600941	-19.1872407172884	7.57448983423977e-68	1.61970136255444e-65	143.695183960631
45	SBK1	-1.62699967281011	3.90736292054065	-19.155020670841	1.15867701299684e-67	2.43342863390284e-65	143.272423951605
46	KIF1B	2.6964504546645	6.56692227634971	18.9616549874811	1.47725928743859e-66	2.89567441326088e-64	140.740852966451
47	STMN3	-2.16470316981946	3.64495118056199	-18.9068542388024	3.03384786509798e-66	5.84935815433072e-64	140.025160112906
48	HP	4.84097621121024	8.20846292449578	18.9037383861173	3.16048476278919e-66	5.99523569276834e-64	139.984491095144
49	SIDT1	-1.66130489415946	3.31951904967094	-18.8960428343205	3.49633032695257e-66	6.5270382500459e-64	139.884057489927
50	IL2RB	-3.26585305476099	5.62051751610932	-18.855673837707	5.93708994584846e-66	1.09103304458006e-63	139.357463921693
51	BCL11B	-3.20567945070848	4.02188241778815	-18.8276261307285	8.57504508079682e-66	1.55155546454233e-63	138.991850362952
52	C14orf2	2.31703870861477	7.06380056480824	18.8023546914901	1.19403561088107e-65	2.12773527569277e-63	138.662606434791
53	HMGB2	2.41978880919683	7.90850623448561	18.7902398860122	1.39932220219209e-65	2.45633259999718e-63	138.504831740296
54	GATA3	-1.6584159686894	4.48809892340991	-18.779809908154	1.60406658892123e-65	2.77432752239744e-63	138.369030612935
55	EVL	-2.27569494682186	5.00683091557759	-18.6536995254025	8.34209996201688e-65	1.36265885629556e-62	136.729367589242
56	IL1R2	3.70872248266031	10.6866642668276	18.6454843939991	9.28657788414066e-65	1.49615674651203e-62	136.622706305327
57	SAMD3	-2.05953016478171	3.40923512880893	-18.6248309433167	1.21598059668167e-64	1.93258754021258e-62	136.354633735044
58	CR1	2.4207610439281	8.2260602417497	18.6204780130392	1.28704605466545e-64	2.01825981985605e-62	136.298149605314
59	KIAA0748	-2.54868833904623	4.91991372687028	-18.5872703998285	1.98473484020842e-64	3.07137716522253e-62	135.8674156919
60	FCER1A	-3.31888789406005	3.47418785693882	-18.5145321138873	5.12005336881001e-64	7.7201214962275e-62	134.924999929429
61	BACH2	-1.51529386417479	2.78381429625355	-18.4714272456873	8.97162433469165e-64	1.3356363772191e-61	134.367219414878
62	MMP9	3.01343710686342	11.1491737982979	18.4406578073636	1.3385007521019e-63	1.96776341818381e-61	133.969379991102
63	FGD4	2.01916897657112	6.70385019013178	18.4246690286964	1.64762226001759e-63	2.39230683951443e-61	133.762755556395
64	Septin 9	-1.76686243981634	8.27397495367515	-18.3735627964487	3.19952368919055e-63	4.5889753790939e-61	133.102791649446
65	BCL2	-1.95042143363597	3.1303326612572	-18.3616373889343	3.73504290705561e-63	5.29251079878085e-61	132.94889913333
66	CARD6	2.07938041670634	6.86480281615958	18.3457876171407	4.58770926115761e-63	6.42333912148507e-61	132.744427242836
67	LOC643332 /// RNASE2	3.26632246365685	7.73924261893326	18.3433472238641	4.73524777109337e-63	6.55191165127402e-61	132.712951046653
68	RNASE2	2.98332463687732	8.40214647211002	18.2981560396084	8.50692076837638e-63	1.13303197526853e-60	132.130384243975
69	TRA@ /// TRD@	-3.05567707415039	4.69897466328828	-18.2116927624455	2.60528127253282e-62	3.25965032407005e-60	131.017417755295
70	ROPN1L	2.11553853568103	7.841112893104	18.1676181652716	4.60544555974876e-62	5.52833505633013e-60	130.450922507458
71	CCDC88C	-1.80986794855865	3.868742365337	-18.1675995352525	4.60655416648544e-62	5.52833505633013e-60	130.450683174428
72	CD177	6.09076906515429	7.80020105142477	18.1609763820887	5.01804503576063e-62	5.96133612783644e-60	130.365604420232
73	RFTN1	-2.21285369321875	4.93798702260143	-18.1194182328446	8.58150835007256e-62	1.00927119705203e-59	129.832057757053
74	KLRG1	-2.96380293590074	3.69875406621688	-18.1170885575664	8.84342065895921e-62	1.01968108205901e-59	129.802163191564
75	SERPINB1	1.75689722202843	10.4082474666812	18.0860892469233	1.31913573467921e-61	1.50624809471478e-59	129.404530900579
76	TNFRSF25	-2.43648102131638	4.06907846873264	-18.0707597186013	1.60740494871728e-61	1.81775861556384e-59	129.208002516906
77	NOLC1	-1.82193275983931	4.7374502307962	-18.0519829333798	2.04749240586565e-61	2.27175077220622e-59	128.967374880456
78	ZAP70	-1.9834639297078	3.76782896169614	-18.0465012849347	2.19733091038445e-61	2.41521577916183e-59	128.897146495512
79	QSOX1	1.63886458778669	5.97061047678105	18.0428543854198	2.303031813948e-61	2.50795899665208e-59	128.85042905598
80	SIRPG	-1.66779046971714	3.17950467918718	-17.9964861717234	4.18389253783969e-61	4.47334183068478e-59	128.256791512306
81	NUP93	-1.62077113420296	3.59778504570355	-17.9777637350784	5.32344591767202e-61	5.64045472412078e-59	128.017277348769
82	SPN	-1.74640184400912	5.32388912581418	-17.9543007367073	7.19827701191398e-61	7.55883356581431e-59	127.717267137131
83	CA4	3.03192056820404	7.27417615976802	17.9051181235576	1.35415445224907e-60	1.39703600990363e-58	127.088934240588
84	TSHZ1	-1.8134685471423	4.04664943804494	-17.8921532301429	1.59940848213674e-60	1.62160716882847e-58	126.923423804912
85	CD247	-1.99971152578246	4.4889062257934	-17.7778219808024	6.92619049700434e-60	6.84528793573681e-58	125.466099700052
86	TRAF5	-2.24485982682018	3.93185813138567	-17.7632420137706	8.34722665694217e-60	8.18097772602474e-58	125.280546434395
87	LDOC1L	-1.64188908996797	3.61311185525282	-17.7416288991796	1.10061011210432e-59	1.05474610343214e-57	125.005606877761
88	CD5	-2.10324799276181	4.26152889368199	-17.7409316612383	1.11046938181548e-59	1.05474610343214e-57	124.996739766224
89	SMAD3	-1.77236136712295	3.74408089912396	-17.7408202673529	1.1120526896147e-59	1.05474610343214e-57	124.995323130452
90	RGL4	3.25738873746897	8.74844749251189	17.7039709278375	1.78125383487331e-59	1.6759461081556e-57	124.526909764654
91	PLEKHA1	-2.2026380740339	3.76018695929319	-17.6810581132245	2.38700293982015e-59	2.22805885517657e-57	124.235866225102
92	PGS1	1.76477500815326	9.41446381691357	17.6666026927135	2.87090750643679e-59	2.6586411955278e-57	124.052335266351
93	IMP3	-1.60290124488561	6.09825145213256	-17.6388454405946	4.09142157918417e-59	3.70147763021423e-57	123.700104471916
94	TTC3	-1.66592207621955	5.35096765896844	-17.6009197777877	6.63622255720021e-59	5.91277374963876e-57	123.219233987878
95	PRSS23	-1.71021301516414	2.94138125721285	-17.515861292706	1.96013492484749e-58	1.68271144898769e-56	122.142419658341
96	AGFG1	2.23307403606138	7.61125610878605	17.5125643279382	2.04407892695914e-58	1.74205885941786e-56	122.100727778555
97	TLR5	2.84827564307673	7.51469597262986	17.5056899095285	2.23082518460064e-58	1.8875348918049e-56	122.013808340786
98	DDX47	-1.67888446689251	4.16768564629836	-17.5023131218366	2.32869898572311e-58	1.95627348364925e-56	121.97111815983
99	DENND2D	-1.79802507607616	7.03225237003692	-17.469822246593	3.51931476836905e-58	2.93550787168712e-56	121.560548549781
100	ABLIM1	-2.62984350020894	5.71777120807531	-17.460629850473	3.95523199198849e-58	3.27587911674483e-56	121.444451162227
101	BLOC1S1	1.81948049221223	6.71838073523354	17.4534937221963	4.33045319777648e-58	3.56157063349994e-56	121.35434274119
102	PID1	-1.74216178809522	2.88773952734083	-17.3479432497392	1.65154137680378e-57	1.32134545119655e-55	120.023486775814
103	PFKFB3	2.70545438114147	9.12776741294582	17.3387721148089	1.85493265458954e-57	1.47404479396132e-55	119.908022871099
104	DOCK10	-2.03257117873705	4.5852246114664	-17.3151149469482	2.50253766238664e-57	1.96215636315528e-55	119.610308882273
105	TTC39C	-2.02580056109015	3.75854159983078	-17.273601489461	4.23060475008626e-57	3.23091834193276e-55	119.088329479633
106	TRD@	-2.42184012462551	6.77832051047989	-17.2531200826355	5.48037094242808e-57	4.15836404218688e-55	118.831012344625
107	LIN7A	2.16929495134736	5.14292997708093	17.1875137535804	1.25449099511108e-56	9.35789466463987e-55	118.007713157384
108	PYHIN1	-1.83111880059034	3.25390524220803	-17.1873451590792	1.2571612592578e-56	9.35789466463987e-55	118.005599309072
109	PECI	-1.61469741774691	4.46283434478564	-17.179215117167	1.39288957150509e-56	1.03030026732524e-54	117.903675679435
110	NIPAL3	-1.70077998629115	4.01454728331143	-17.1763599263088	1.44394746777315e-56	1.05479914089938e-54	117.86788637628
111	IL18RAP	2.50232411388217	9.00937387089713	17.1594716829819	1.78650917855463e-56	1.29698360796179e-54	117.656251426697
112	RASA3	-1.77744472871043	7.35419322450285	-17.1534128919272	1.92825147054095e-56	1.39129849969522e-54	117.580349146894
113	DDX18	-1.63094391851653	5.02081055751565	-17.1487138043989	2.04586534333349e-56	1.46715989652105e-54	117.521489258082
114	LMNB1	1.65572987587729	6.6980110900048	17.143026229296	2.1978350878489e-56	1.55715291977054e-54	117.450257735964
115	ESYT1	-2.30073654315675	6.16820081025453	-17.1331769583349	2.48812152003235e-56	1.7522633052156e-54	117.326930758356
116	DPP4	-2.54977868027238	3.42548268632931	-17.1189524786731	2.97615696733253e-56	2.08348702933321e-54	117.148877859041
117	PDE4DIP	-1.85651673525698	3.52007748438494	-17.1134177793922	3.19090164579049e-56	2.2206032104226e-54	117.079616581751
118	PGD	1.70788170478692	9.27417828371469	17.0654341745099	5.83506501813095e-56	4.03683527519048e-54	116.47958578704
119	CD55	1.51577185046082	10.4143086007371	17.0587063037397	6.3499839995792e-56	4.36737788415503e-54	116.395517076791
120	SPOCK2	-2.68481936913491	5.76994886671911	-17.0471063695966	7.34649304479851e-56	5.01569362211014e-54	116.25060539729
121	NCL	-1.78137631511113	7.65122817423791	-17.046766826207	7.37790151028871e-56	5.01569362211014e-54	116.246364359455
122	PASK	-1.93786029227151	2.91529514680178	-17.0458586190317	7.46257262845788e-56	5.04409865995937e-54	116.235020668894
123	PGLYRP1	2.95944851434503	6.60752862135843	17.0197772003168	1.03550481023234e-55	6.91964322337647e-54	115.909379104269
124	GOLGA8A /// GOLGA8B /// LOC100292334	-2.04360625783036	3.83967658768178	-16.9529973033313	2.393029514292e-55	1.5549403379883e-53	115.07666036563
125	SKAP1	-2.46341508136472	5.58721735119597	-16.9388362587422	2.85763878243496e-55	1.84663130330866e-53	114.900275869786
126	CLIC3	-2.29780501790649	3.11526765605516	-16.9318748980535	3.11801001562179e-55	2.00387517998513e-53	114.813593361231
127	DYSF	1.68471640061035	8.84776744635443	16.868239647265	6.91382670099188e-55	4.41921281686769e-53	114.021992639199
128	DDAH2	2.16602004648243	6.25571442676109	16.8506685212996	8.61202252490261e-55	5.44548370512794e-53	113.803663224429
129	OXNAD1	-1.58656095279598	4.58966836602812	-16.8436561927865	9.40067915175974e-55	5.91237366330729e-53	113.716562021468
130	MAP2K6	2.59620444057582	6.14349922189399	16.8332491904728	1.07058595387008e-54	6.69742627843937e-53	113.587326906119
131	LILRA6	2.0263328581084	9.3129319775044	16.7595186912268	2.68637797704275e-54	1.62023032758973e-52	112.672828867857
132	C16orf7	1.72829824760416	6.48609934541196	16.7514072595008	2.97215977380043e-54	1.78344750508505e-52	112.572338270208
133	ANKRD22	4.0803866574493	7.70044354950634	16.7506649310132	2.99978186181779e-54	1.79088499882432e-52	112.563142906985
134	LY96	2.7161388372706	7.29745053078891	16.6725167768857	7.93517526130242e-54	4.66627981240889e-52	111.596206410329
135	CD74	-2.22243713409769	7.42175074142365	-16.6684466109599	8.34706594072083e-54	4.88407176760287e-52	111.545905645331
136	GPR97	1.85518197066276	7.40062237143446	16.6135650498123	1.65052199361334e-53	9.56245771767805e-52	110.868239339866
137	NFATC2	-2.2975767119879	5.73006586069004	-16.5984717360181	1.99052536589864e-53	1.13643538001621e-51	110.682060872848
138	PARP1	-1.64401875184186	4.35336401313469	-16.5259586752933	4.88970743893309e-53	2.73846900901391e-51	109.788754348221
139	EOMES	-2.82474516290512	4.57675669193437	-16.4665911969919	1.01911001348054e-52	5.57476877606727e-51	109.058822301278
140	ZNF573	-1.76963590771211	3.48662103789876	-16.4561374508197	1.15964067378629e-52	6.28503869327213e-51	108.93042609575
141	DHRS3	-1.75463534167238	3.25543661498322	-16.4189643880345	1.83518449874088e-52	9.90073618793186e-51	108.474181709494
142	CYB561	-1.85236766167989	4.02137858613587	-16.4103081374124	2.04207088176848e-52	1.09665733518169e-50	108.368012448715
143	ETS1	-2.51147415837235	7.80031038911832	-16.4083700883831	2.09148942026172e-52	1.11809123053173e-50	108.344246007009
144	PRKCH	-2.4046505995703	6.02913893582762	-16.4071309881497	2.12370877860849e-52	1.13017823281514e-50	108.329051557566
145	ATP8B2	-2.44832871710061	5.26345088948969	-16.3986796586672	2.35706695905596e-52	1.23756537970791e-50	108.225432447745
146	CCR3	-3.25235968173048	4.14288684991284	-16.3749243553811	3.15919606542142e-52	1.64404004094784e-50	107.934318298574
147	ST6GAL1	-2.09365585176153	6.2781927394527	-16.3708263815533	3.3228534446004e-52	1.71403856850637e-50	107.884120099471
148	PEBP1	-1.82524698846067	4.2743904171271	-16.3485189339363	4.37386546257394e-52	2.22688448940831e-50	107.610974516457
149	UGCG	2.7281103740114	7.72747136488764	16.3093150496318	7.08643481680883e-52	3.56169059318328e-50	107.131389982483
150	GRINA	1.50965482221397	7.19326929339267	16.2715538451056	1.12730791575067e-51	5.59420607474414e-50	106.669999643295
151	RRP1B	-2.09403054457922	4.20781269868776	-16.2642317750591	1.23341634727909e-51	6.09504607577703e-50	106.580596151724
152	SH3GLB1	1.52459855955623	9.22777925030679	16.2505383973008	1.4593103935045e-51	7.15122897416935e-50	106.413452464795
153	LDHB	-2.21635332517952	7.96228547120268	-16.207354219337	2.47903805980932e-51	1.19983401734228e-49	105.886804233887
154	BMX	3.00380560691899	5.85683257988291	16.2014653530862	2.66466252211284e-51	1.28438917715447e-49	105.815042034357
155	KIAA1147	-1.6479570324551	3.66095078437241	-16.1957407336314	2.85838767184528e-51	1.3721427513703e-49	105.74529401016
156	CDC25B	-2.07633654838907	4.9244268576918	-16.1953608439073	2.87172957857529e-51	1.37294355990341e-49	105.740665924308
157	DDX24	-1.66815707818922	5.60667377641998	-16.1630209660179	4.26799126492597e-51	2.01589740027286e-49	105.346880373311
158	KIAA0182	-1.50025119334156	3.64712030970886	-16.149761404329	5.02027531673118e-51	2.35232900398707e-49	105.185541219629
159	IL1R1	2.26379582905366	6.91797320172286	16.1242095790766	6.86293894673863e-51	3.16529509618012e-49	104.874822749776
160	GPR160	2.40576531082041	7.42517075735557	16.1165014031456	7.54136883800969e-51	3.46461089468093e-49	104.781138041594
161	KCNA3	-1.51817061710144	3.41004857760089	-16.1133035884535	7.84208739276935e-51	3.57483681497521e-49	104.742278697185
162	TXNDC17	1.5172895112059	5.34587750725319	16.0868865385801	1.08305429113653e-50	4.88242438291745e-49	104.42141344033
163	LCK	-2.54365013144454	4.78214188214667	-16.0868523194302	1.08350715410378e-50	4.88242438291745e-49	104.420997984106
164	FCRL3	-2.28406795155462	4.08079609172265	-16.0846851235043	1.11257636385772e-50	4.99427886081321e-49	104.394686882359
165	SULT1B1	2.32686397364898	5.09598286870177	16.0743801112613	1.26180514876963e-50	5.64261990672231e-49	104.269602459321
166	SAMSN1	3.07582870314496	8.69150878610643	16.053249386775	1.63314135739349e-50	7.22081785876121e-49	104.013241657331
167	LPXN	-1.71793851076222	7.38886108341901	-15.9891717643469	3.56693013506755e-50	1.54799503020404e-48	103.236902823147
168	ADM	1.60771846901101	8.96226881128798	15.8319198445175	2.40961631884199e-49	1.02679338861959e-47	101.338521092848
169	AQP3	-1.80405502107408	3.33729140513455	-15.7821326117547	4.40292184374995e-49	1.84938442158368e-47	100.739519579805
170	C20orf194 /// UBE2F	2.0734312253308	6.94116460590544	15.7807689663679	4.47615720774188e-49	1.87345497936841e-47	100.723127180611
171	SH3YL1	-2.35906028017947	3.6472783410169	-15.739389085836	7.3816744589838e-49	3.05689694760945e-47	100.226053561938
172	FAM113B	-2.1572495607712	4.23311352383192	-15.7085664853256	1.07098701876916e-48	4.40415326144897e-47	99.856246003175
173	ATIC	-1.52983775374299	3.47316015970678	-15.6787696961747	1.5341820314449e-48	6.28693897972944e-47	99.4991105492066
174	LAT /// SPNS1	-2.03463976562338	5.19932008217113	-15.6780812483534	1.5469687591915e-48	6.31732624196225e-47	99.4908632635485
175	HNRNPA1 /// HNRPA1L-2	-1.67641653160604	8.44936466419846	-15.6733469036746	1.63782653718585e-48	6.66521726776565e-47	99.4341532098162
176	UBE2F	1.80410424847045	7.43407238951725	15.6693014105456	1.71966842441897e-48	6.97414494468673e-47	99.3857017185824
177	TRIB2	-2.3232353712824	3.91144964678532	-15.6504171688262	2.15903418509096e-48	8.69602775714205e-47	99.1596194302728
178	LRP10 /// RAB13	2.48275113518663	6.17995480937969	15.6425976493336	2.37223705180607e-48	9.45758642925123e-47	99.0660464886046
179	PSMA6	1.86486926393562	7.86556891260854	15.6303314708027	2.74974515439713e-48	1.09255921489408e-46	98.9193123360707
180	LPIN1	-1.90666796747406	4.39834689211508	-15.6210503404301	3.07469284816167e-48	1.21755766286968e-46	98.8083275416036
181	RETN	4.19251564502638	8.43610896909676	15.6203325226401	3.10136508898815e-48	1.22399848361039e-46	98.7997452589889
182	TIAM1	-2.09778693944831	3.95953469014406	-15.6192336782466	3.14264289926972e-48	1.23614124208399e-46	98.7866078011139
183	TRA@ /// TRAC /// TRAJ17 /// TRAV20	-3.26466067093862	7.06830743194954	-15.6134605248508	3.36868058110998e-48	1.31632137142043e-46	98.7175937814833
184	MKNK1	1.95793038507109	7.28333475900158	15.6134558650772	3.36886942264731e-48	1.31632137142043e-46	98.7175380826345
185	NOV	-1.5724242639162	2.56839562755302	-15.611568348482	3.44623747091779e-48	1.34184345601868e-46	98.6949770926763
186	MS4A4A	3.25328662508935	6.91889341896592	15.6113089701105	3.45700677811122e-48	1.34184345601868e-46	98.6918769247908
187	BCL6	1.50560408781678	10.9331576849626	15.5654986366562	5.99561608270395e-48	2.31194887700594e-46	98.1447696184245
188	CCND2	-2.24301644538572	6.46247730698602	-15.5521707103717	7.0361792788663e-48	2.69552131917741e-46	97.985757318783
189	FAIM3	-2.71731487758588	5.19328928732489	-15.5369893225337	8.44242246331571e-48	3.21331166961347e-46	97.8047207622478
190	ALPL	2.55241815262006	8.03002208036601	15.53106118784	9.06473825611801e-48	3.4169995714809e-46	97.7340540915638
191	COX7B	2.83392644667221	6.30166763395229	15.52226915201	1.00728907901003e-47	3.78489675982013e-46	97.6292747864518
192	GZMM	-2.118188352716	3.94136308739494	-15.5175616238566	1.0657874278797e-47	3.99195093608063e-46	97.5731858054978
193	SOCS3	3.27550667886045	6.46330212329381	15.4895141318198	1.49161926753732e-47	5.53404864527016e-46	97.2391969073007
194	ZDHHC3	1.73789212951403	6.40771273060717	15.4766379693483	1.74032928089001e-47	6.43648197249917e-46	97.0859768652361
195	FCRL6	-3.08430384829563	4.0268077908339	-15.4662606406613	1.97054319406796e-47	7.2423620329479e-46	96.9625417422243
196	GPR18	-2.53188150595715	4.93889016828439	-15.4577992213622	2.18054410840729e-47	7.96440349657707e-46	96.8619288509726
197	HLA-DPB1	-2.34978879648099	7.20593896096646	-15.4082009198601	3.94545743651072e-47	1.43217669477786e-45	96.2727654471778
198	PABPC4	-1.51074545394769	4.7715217083389	-15.3692790732803	6.27889325408171e-47	2.25828940554297e-45	95.8111440079788
199	S1PR5	-2.14868505097583	3.60078828014409	-15.3213828420839	1.11126735670058e-46	3.93932965941452e-45	95.2439573932692
200	GPR183	-2.53872897729331	4.84041830436155	-15.2139306883588	3.98585819231211e-46	1.37471197066812e-44	93.9750404076731
201	NOP56	-1.5086240244858	7.00283837636914	-15.1919201502213	5.1747043954786e-46	1.76917727893093e-44	93.7157216635406
202	ARL4C	-2.68063374865389	6.18849840477615	-15.1887370508907	5.3736882003416e-46	1.82658806139357e-44	93.6782369075834
203	LOC100286937 /// LOC100287164 /// RASA4	-2.22925187267133	4.76332194169954	-15.1701799199478	6.69528589620243e-46	2.26925813905581e-44	93.4597912250715
204	ITGB7	-1.91518832209674	3.9324530406917	-15.1532162606848	8.18483277276902e-46	2.75033766401533e-44	93.2602324557241
205	RUNX3	-2.025113139577	6.08324428229391	-15.1452705406206	8.99196651278117e-46	2.99587870132633e-44	93.1668023582102
206	TCF7	-3.27905797275901	6.5315428172924	-15.1390158578981	9.682746086612e-46	3.20785286548292e-44	93.0932755134921
207	OPLAH	2.29615113592449	4.952136525473	15.1189782639925	1.22723034288521e-45	4.03169163761816e-44	92.8578373614416
208	FBXO21	-1.67887842022151	3.95784920669753	-15.095787660388	1.61419622156909e-45	5.28817876375322e-44	92.5855683441568
209	CARD16	1.94245498895986	7.16634479274961	15.0855621797942	1.8214139854039e-45	5.93397503665797e-44	92.4655901244482
210	ZNF438	1.79276754732145	5.34519154505702	15.0246550125387	3.73620225650496e-45	1.19082587367899e-43	91.7518910462852
211	ADAM9	2.11302932459167	6.14742414584521	15.0142976525283	4.22105282409562e-45	1.33810787774093e-43	91.6306861115386
212	NLRC4	2.463839623295	6.48347638233715	14.9899913066848	5.61949952749074e-45	1.76242490514183e-43	91.3464300702258
213	TNFAIP6	2.18975791988347	9.13557786610036	14.9560993196132	8.37141307102121e-45	2.59095234548106e-43	90.9505046950047
214	RASGRP1	-2.6305650215299	5.85959094933006	-14.9475968480069	9.25103721871435e-45	2.84076889632636e-43	90.8512581871261
215	TXK	-2.27008012256844	4.63061420494753	-14.9323743210463	1.10622386143302e-44	3.38809865476922e-43	90.673650201899
216	F5	2.118272592881	7.77482617221448	14.9111354824867	1.41942393037624e-44	4.33606359614414e-43	90.4260179448774
217	LEF1	-3.42351605215047	4.68567881578942	-14.9030066594642	1.56144835720244e-44	4.74526980079015e-43	90.3312934019202
218	PVRIG /// STAG3	-2.71612926828075	5.7349190045669	-14.870279881765	2.29160320203604e-44	6.8753941987617e-43	89.950226705648
219	GRB10	2.87021019841868	5.94679238715761	14.8205476754555	4.10140586001416e-44	1.20893820349941e-42	89.37206138358
220	IL4R	1.56160458537427	7.85809013623791	14.7797894190489	6.60321819778226e-44	1.89496119861089e-42	88.899045984489
221	CD27	-2.35506639145922	5.70174066645035	-14.779753075052	6.60602067367115e-44	1.89496119861089e-42	88.8986245300663
222	RFX5	-1.71262029980957	4.04977794388872	-14.772321979678	7.20465998222631e-44	2.05167084869161e-42	88.8124640584936
223	USP11	-1.54326971520493	4.35020324855485	-14.7692236800181	7.46995248016424e-44	2.12207997872492e-42	88.7765478737306
224	HLA-DOA	-2.04118400770261	4.58069652447484	-14.7677678529827	7.59794852183587e-44	2.15324030277859e-42	88.7596730875838
225	NQO2	1.9580870677865	8.82793671679023	14.7589066485412	8.42555204285681e-44	2.38204128788555e-42	88.6569815920528
226	ITK	-2.58401800061144	4.55734264951186	-14.7423219070159	1.02234300308533e-43	2.86963629099917e-42	88.4648777178875
227	SLFN5	-1.92045322023142	4.08376045643315	-14.6987143068696	1.69904510622214e-43	4.69072053856304e-42	87.9603547182034
228	NDUFA4	2.02273889836289	7.86278241470213	14.6583601771643	2.71658655526609e-43	7.43018011081035e-42	87.4942390577931
229	TBX21	-2.01623450543499	4.86796247364149	-14.6427335988683	3.25734570144992e-43	8.88854821223957e-42	87.3139406873051
230	MYBL1	-2.19360072254335	3.17181130757913	-14.6423980302804	3.27006481868641e-43	8.90260007698401e-42	87.3100701380476
231	S100P	1.95044766341951	11.1861091168625	14.6324076227418	3.67227242523536e-43	9.97450253884366e-42	87.1948612397863
232	TRIM44	-1.53700000315403	5.29204141902322	-14.6263784765147	3.93847886597878e-43	1.06729147333586e-41	87.1253554066142
233	IL18R1	3.22372460800949	7.10444424435782	14.6026686964201	5.18540771305339e-43	1.38919316886608e-41	86.8521826125702
234	LBH	-2.22970737140172	5.33859506807229	-14.5968475142366	5.54746026679911e-43	1.48281091358692e-41	86.7851529695714
235	ESYT2	-1.54744155487394	4.88670675392168	-14.5766760378579	7.00828124754627e-43	1.86059584091178e-41	86.5530027318656
236	FAM177A1	1.53611604819218	5.84372404900426	14.571228389516	7.4647317180789e-43	1.97731328234968e-41	86.4903385889351
237	HIST2H2AA3 /// HIST2H2AA4	1.56221642003517	9.88043467178394	14.5536917732875	9.14506414051665e-43	2.41154931292862e-41	86.2887078241118
238	TGFBR3	-1.86820084842739	4.02204455524904	-14.5156869140323	1.41926179812605e-42	3.69290663888506e-41	85.8522244334908
239	EXOC6	1.77608278262796	6.43439583743936	14.4873339584227	1.96913457625364e-42	5.08988829699319e-41	85.5270262222047
240	BIN1	-1.52356903138233	6.14406025860427	-14.4691254301241	2.429524311219e-42	6.22519290288597e-41	85.3183769602152
241	MAGED1	-1.64312487012959	4.58785488404734	-14.4504658552234	3.01271873316717e-42	7.68602711947484e-41	85.1047186312649
242	GIMAP5	-1.8710832135867	6.38985642587257	-14.426427430954	3.97399703908871e-42	1.00946391310415e-40	84.8297090550634
243	CD59	2.11344570034396	7.78503756318912	14.421864664824	4.18834893734191e-42	1.05933702907695e-40	84.7775394694422
244	IL23A	-2.70510252632017	8.10725942108058	-14.3907899012527	5.98846374591715e-42	1.49851749182408e-40	84.4224961514959
245	KLRB1	-2.40721171998867	4.12740438921554	-14.3865005456774	6.29119215540688e-42	1.57092804542973e-40	84.3735237225407
246	ARHGEF3	-1.58852227412665	5.39310944881521	-14.3309045440666	1.19123499182525e-41	2.9187739039285e-40	83.7395527907981
247	STOM	2.28249935375766	9.02888941852464	14.3143613025814	1.44005754649036e-41	3.51380016686165e-40	83.5511875558581
248	HLA-DMB	-2.43980892064712	6.95432834536441	-14.3075944704163	1.5561857987999e-41	3.78146718588546e-40	83.4741759572834
249	NPM1	-1.50617608510715	8.64493544358927	-14.3055069948209	1.59385894390738e-41	3.86502578129787e-40	83.4504232837768
250	CST7	1.83502823871107	10.430851276757	14.2772011868195	2.20408176720414e-41	5.27947162201384e-40	83.128544163567
251	NAIP	2.22978322678753	8.23072479069009	14.1817517938409	6.55743145386831e-41	1.53019744700288e-39	82.0459425464784
252	SIPA1L2	2.03248092736307	7.09625971361686	14.1560660936055	8.7869024514252e-41	2.03831873237104e-39	81.755352758195
253	AUTS2	-1.52044719316631	2.82501080718003	-14.1489950330171	9.52361951354664e-41	2.2048678956461e-39	81.6754112302143
254	TRBC1	-2.95448688566782	7.34864988532939	-14.1387922410458	1.06963692595681e-40	2.46666664434865e-39	81.5601063094396
255	EMB	2.37217836770169	6.27321638661272	14.1005439343191	1.65239220474164e-40	3.7662373488307e-39	81.1282953473633
256	SLC38A1	-2.17722973246929	6.98626765721934	-14.0743604219576	2.22452179847003e-40	5.04096355911485e-39	80.8330981785758
257	RABGEF1	1.83125616476866	6.76800590301059	14.0631757414537	2.52551648802043e-40	5.71203834915543e-39	80.7071011654167
258	DHRS13	1.88408025781236	7.01185103172684	14.0588961350985	2.65113267604467e-40	5.98463942475267e-39	80.6589067910209
259	HLA-DRB1	-2.33434628483433	8.32958792301154	-14.0155517793004	4.33240695948931e-40	9.66858410826448e-39	80.171288520663
260	CD58	1.53827583018723	7.51744836209053	14.0007607945095	5.12183677955993e-40	1.13656457291329e-38	80.0051006308449
261	MSL3	1.54127029751511	7.21842340555959	13.9891410771254	5.84121913933919e-40	1.28408557565922e-38	79.87461899995
262	HSPA8	-1.60741639529379	9.67177756119322	-13.9685769625619	7.36966765453739e-40	1.61105318373632e-38	79.6438590899071
263	SORT1	2.09344878063347	7.10363834044277	13.9669513350493	7.50626566135044e-40	1.63786995256294e-38	79.6256259362403
264	PDCD10	1.98620935300097	7.47300460211128	13.9583576545052	8.27139903893363e-40	1.78495273572291e-38	79.5292600557157
265	PSTPIP2	1.79891184416108	7.55796935414477	13.9544182899445	8.64764288333436e-40	1.86272761814827e-38	79.4850977614291
266	GPR84	4.16308648915151	6.60707927522852	13.9496981746165	9.12097021532873e-40	1.96109196896675e-38	79.4321928455507
267	MXD3	2.02042312873795	7.32617003781911	13.9212305995021	1.25753831171301e-39	2.67933117464796e-38	79.1133483325346
268	MCTP2	1.74568014633425	7.52855259117308	13.9190008752954	1.28955177207616e-39	2.74257113768312e-38	79.0883915983382
269	ITGA4	-1.68433196315836	4.84517842738503	-13.88428879162	1.90662898290963e-39	4.00426133357146e-38	78.7001831289284
270	HSPA9	-1.755231970459	4.51630555521828	-13.8448159359654	2.9721756454082e-39	6.15418270521934e-38	78.2594530159836
271	CD81	-1.6471654381913	5.42202507876126	-13.833516466258	3.37447735152341e-39	6.96267160197663e-38	78.1334316638203
272	IARS	-1.72390761723919	5.58208758287379	-13.7847785285863	5.83034902773824e-39	1.19669694441936e-37	77.590589729618
273	FKBP5	1.82836717615257	9.9971698373455	13.7831836141857	5.93550376654556e-39	1.21615783620805e-37	77.5728455508731
274	PURA	-1.51668098915864	5.39335859163656	-13.7793111107137	6.19875115205109e-39	1.26565598764689e-37	77.5297673822392
275	PDCD4	-1.57054117049258	7.04581549428413	-13.7791584213817	6.20936574162278e-39	1.26565598764689e-37	77.5280690017165
276	APOL3	-1.8322471876818	4.68539352710514	-13.7609989083515	7.60995379126722e-39	1.5431149403292e-37	77.3261615268867
277	KREMEN1	2.47758418804552	6.12641811239891	13.75283761693	8.33793602555657e-39	1.68492208928816e-37	77.2354733377981
278	ZMYND11	-1.55353013719608	4.88684540586567	-13.7173551540991	1.23991411778847e-38	2.49275725458294e-37	76.8415793893642
279	IMPDH2	-1.72499635784308	5.95319422533995	-13.6757884931438	1.97209943103064e-38	3.92451123660768e-37	76.3809465116314
280	GOLGA8A	-1.75447875875439	3.14224175769813	-13.6664053346314	2.18963413017717e-38	4.33540185269591e-37	76.2770844548465
281	IL7R	-2.74870700538793	6.62863451398338	-13.6533294189433	2.53318257003976e-38	4.99041209484718e-37	76.132421255444
282	CD3G	-2.32640275889707	4.75385678128546	-13.6388782086791	2.97560592109829e-38	5.8521908424811e-37	75.9726429918263
283	GIMAP6	-1.75610962562336	5.83260718240652	-13.6145035801949	3.90289326173575e-38	7.65032127521236e-37	75.7033864839071
284	TMEM120A	1.5339747889858	7.11087197259271	13.6103616787461	4.08689126699212e-38	7.99765860084764e-37	75.6576624677084
285	HLA-DRB1 /// HLA-DRB3 /// HLA-DRB4 /// HLA-DRB5	-2.256777826189	8.28931199176454	-13.5946048777469	4.86931761105523e-38	9.51296418997018e-37	75.483796586364
286	Septin 6	-1.74767208365012	5.44480459333951	-13.5479733038154	8.17128861758191e-38	1.57287275665108e-36	74.9699863857747
287	BCL11A	-1.73336082190614	4.02268080164912	-13.538882879182	9.03778915893699e-38	1.73116349019964e-36	74.8699523682856
288	SUN1	-1.53509979942095	4.2364635576116	-13.5366808618558	9.26109826213535e-38	1.76817819254828e-36	74.8457269848109
289	HVCN1	-2.01916036918042	6.21326473831166	-13.5356608846244	9.36638914067425e-38	1.78538253944035e-36	74.8345065943278
290	FUT7	1.64943646069217	5.81602579033808	13.5340798660801	9.53195639920272e-38	1.81400225260555e-36	74.8171154456231
291	ASPH	2.77830802132185	5.79964119842927	13.5126901993441	1.20804182726473e-37	2.28420899203545e-36	74.5819552673524
292	CDKN1C	-2.30100609681724	3.9683703504217	-13.4953203286878	1.46409605912943e-37	2.74191620245561e-36	74.3911612050103
293	LRG1	1.61607684052613	9.58006385185518	13.4932129617005	1.49862861347133e-37	2.80212577472756e-36	74.3680239776668
294	DIRC2	1.52410205168853	5.37702323056899	13.4890044802971	1.57003720564749e-37	2.93098532946352e-36	74.3218249790326
295	SLC26A8	1.59105341346498	4.01043918965868	13.4772696060616	1.78755368490172e-37	3.32649033040017e-36	74.1930522455316
296	MGAM	1.62715544136684	8.62416245366695	13.4424180368531	2.62682770416483e-37	4.85756613658531e-36	73.8110250640526
297	HLA-DPA1	-2.13331645049711	9.75476147250631	-13.4347992663683	2.85720021373741e-37	5.25876865630135e-36	73.7275947477555
298	FHIT	-1.96972415705927	3.7919098121892	-13.3781778777078	5.33169684459906e-37	9.60276976865691e-36	73.1084934399588
299	GBA /// GBAP1	1.60387746911624	6.11423798871685	13.3612884962685	6.42007592798953e-37	1.14751539497089e-35	72.92414519755
300	POR	1.58783451011244	5.80712943324324	13.3574343789633	6.69793626057726e-37	1.19536310107207e-35	72.8820980931717
301	BTN3A3	-2.1286556930685	4.43837731051691	-13.3254345651379	9.51897931916183e-37	1.68857791512311e-35	72.5332890923256
302	IL32 /// LOC100291980	-1.70153661585293	5.26351185358067	-13.3162845716993	1.05243812305873e-36	1.85586916504695e-35	72.4336489641091
303	CCDC76	-1.59181302131793	4.77693614234835	-13.3109949146051	1.11531347941342e-36	1.96365296876965e-35	72.3760664072082
304	PHTF1	1.56578098575716	4.65922241272435	13.2951488917704	1.32693948967541e-36	2.32580258391543e-35	72.2036558982421
305	PADI4	1.52799058336686	9.05428234657197	13.2808827928727	1.55143580284312e-36	2.69519002617991e-35	72.0485477036775
306	GPR141	1.68818713019334	4.88075555592617	13.2658125044935	1.82975639594013e-36	3.16933210201059e-35	71.8848115619258
307	CXXC5	-1.57399759509848	5.78843012347238	-13.2492433495011	2.19341451379336e-36	3.78251438368382e-35	71.704927771655
308	BATF	1.76959334549065	5.86056942715413	13.2289531710384	2.73806563105348e-36	4.68214439020578e-35	71.4848426989752
309	ATM	-1.54459638137337	4.61147449939921	-13.2289225835698	2.73898081835012e-36	4.68214439020578e-35	71.4845110836999
310	OSM	1.7746959104464	5.42319879966353	13.2251924658915	2.85290121344483e-36	4.86980713662187e-35	71.4440745491871
311	C14orf101	1.60074461032939	6.44167574577565	13.1403867349103	7.19116558815547e-36	1.1912013870746e-34	70.5267126544531
312	STAT4	-2.09111627906255	5.47766418058483	-13.1385173829292	7.33890518649048e-36	1.21396433049669e-34	70.5065343013055
313	EXOSC4	2.60929980538393	6.60006010792696	13.1301485629685	8.03824107746951e-36	1.32777743415897e-34	70.4162214347717
314	ARL4A	1.99219888401513	6.47755125469229	13.127299131556	8.29118368337704e-36	1.36763830715564e-34	70.3854800209201
315	THEMIS	-1.90570644137821	3.40469574938583	-13.1167659257838	9.29694024815128e-36	1.52924915046863e-34	70.2718787538514
316	MS4A1	-2.32655795209864	5.09292889730134	-13.0991623818356	1.12559817407498e-35	1.84375489210249e-34	70.0821550646137
317	PPP1R16B	-1.66050446949508	3.63879595234242	-13.0356631431615	2.24049909213204e-35	3.62954680751583e-34	69.3991590149454
318	TAGAP	-2.01348962161954	7.05358001730404	-12.9788685692623	4.13953957394606e-35	6.57907093637563e-34	68.7901067794569
319	HIP1	1.68194088207052	6.51684201098543	12.9491727682896	5.70234699365999e-35	9.01415362801547e-34	68.4723464048608
320	ETS2	1.76088919564661	6.96243670475418	12.898430419659	9.84616138352892e-35	1.53785795526804e-33	67.9304795462857
321	HLA-DMA	-2.1722161240552	6.33299652955543	-12.8927807831153	1.04626340066763e-34	1.62981508016583e-33	67.870234550692
322	FYN	-1.6207786621551	5.99645286572261	-12.8816437928187	1.17926053048061e-34	1.83213779378896e-33	67.7515258038246
323	IL32	-1.97146320297946	4.58118443405583	-12.8804527056625	1.19444466757086e-34	1.85328017616107e-33	67.7388340395442
324	SLC37A3	1.95534359401995	5.26055532443245	12.8704318732775	1.33014447965184e-34	2.05569372210056e-33	67.6320864547045
325	P2RX1	1.57396821507755	6.78812122913417	12.8380180580163	1.88322171777999e-34	2.88768847755026e-33	67.2871704128338
326	PIK3IP1	-1.83235170376196	6.13528029602498	-12.8313953475974	2.02173202170337e-34	3.08799874120173e-33	67.2167684789301
327	DRAM1	1.64101458933976	4.46543982444072	12.8249301356089	2.16671993909086e-34	3.30516124560928e-33	67.1480639067441
328	DACH1	2.5442658303157	5.18410633880337	12.8054478905501	2.66921655772913e-34	4.05589869967084e-33	66.9411679169881
329	LMNB1 /// PCIF1	1.97671666421124	5.17563190364405	12.7518107663019	4.73480816797161e-34	7.06676127709569e-33	66.3726307823753
330	CX3CR1	-2.63365308527098	8.04101135220464	-12.7481570926322	4.92304228945218e-34	7.32910131218317e-33	66.3339604222839
331	NSUN7	1.98633465013075	5.16952986061298	12.7230135228589	6.43670215019584e-34	9.53426372650545e-33	66.0680410049413
332	GPR56	-2.35950006652689	4.45059591041158	-12.7182317613735	6.77312146650541e-34	1.00199599456063e-32	66.0175083262121
333	CD2	-2.39749176915574	5.68197963062029	-12.6792743749366	1.02528364606201e-33	1.50541335347506e-32	65.6062850951266
334	CPEB4	1.52274515208617	7.51568652493832	12.6742821356263	1.08116325889945e-33	1.58548143240853e-32	65.5536490893646
335	P2RY8	-1.75035188167987	6.62368582155832	-12.6729320318186	1.09678920538649e-33	1.60240221671435e-32	65.5394165515629
336	NTNG2	1.54853570435323	6.26538160579892	12.6568588979387	1.30101129774237e-33	1.88903628058617e-32	65.3700542284107
337	LOC100131128 /// TIMM8B	1.50298463377575	6.32960148340752	12.6556858139236	1.31731914499131e-33	1.91035640742821e-32	65.3576990724471
338	FCGR1A	2.19420607750978	8.81662442862834	12.6173804548978	1.97771518355614e-33	2.84350956892467e-32	64.954679347361
339	MMP8	5.14914554583624	7.40475830497896	12.584596378728	2.79846957478561e-33	3.97018102159874e-32	64.6103990581992
340	YOD1	2.68540819392195	7.56742054939694	12.5406426204213	4.45282123424084e-33	6.24935925249481e-32	64.1497630796695
341	WDFY3	1.76145892632149	6.66982333856153	12.5322327079645	4.86605846982788e-33	6.79687810732134e-32	64.0617504132766
342	FBXO30	1.70914036805868	5.80638479818317	12.4579672581037	1.063622783294e-32	1.45625931947854e-31	63.2862627475462
343	PLIN5	1.66219655545374	5.91740903375478	12.4566888152712	1.07800837235542e-32	1.47252688353915e-31	63.2729403337031
344	FCGR1B	2.04419826433431	5.16360736832323	12.456541708193	1.07967605382331e-32	1.47309397552389e-31	63.2714074175752
345	TARP /// TRGC2	-2.56613274073364	6.03330837326007	-12.4481687841167	1.17894983973858e-32	1.59926517475956e-31	63.1841782714213
346	MYC	-1.9269567997498	5.94484852804009	-12.4224697156093	1.54398077600742e-32	2.08004099732225e-31	62.916692998059
347	GCLM	1.68638832153318	6.06026859840673	12.4091905021674	1.77464172625651e-32	2.37717099572925e-31	62.7786247312827
348	PHF15	-1.60751597155004	5.48923665472966	-12.4075740447183	1.80496389426089e-32	2.412293222773e-31	62.7618247309313
349	PRF1	-2.6672858139413	5.79360523981899	-12.4001525243749	1.95093041342352e-32	2.59851558236399e-31	62.684711181647
350	TP53I3	2.0595019786073	5.5002586255833	12.3998248005958	1.95764007895627e-32	2.60450282450279e-31	62.6813066780252
351	RBX1	1.62681963672982	8.01722814072537	12.3878295424327	2.21968050750152e-32	2.94314120053274e-31	62.5567379369282
352	CD244	-1.54460753132437	3.74981022124857	-12.3736462886286	2.57486360804446e-32	3.40258099934954e-31	62.4095527869401
353	ATP6V1C1	1.8087974924755	6.97883678099237	12.3710261834945	2.64641149884165e-32	3.48538025060209e-31	62.3823754627143
354	CTSO	-1.55874380090664	4.58658689687226	-12.3062843533784	5.20288442962267e-32	6.75398717183137e-31	61.7120777912197
355	KLRK1	-2.31383641135423	4.00574843193745	-12.2965387269347	5.75902059965926e-32	7.45124766475165e-31	61.6113850240987
356	CBLB	-1.54551515126385	3.94791478068062	-12.2961987056725	5.7794564673416e-32	7.46947115520929e-31	61.6078728737523
357	SPON2	-2.98734672778364	5.4260109976206	-12.2622144956831	8.23186716501867e-32	1.05348193392584e-30	61.2571775837593
358	ADA	-1.65476051143871	4.80241189735611	-12.2454846617404	9.79520656649353e-32	1.24947314998406e-30	61.084780210587
359	PTPN4	-1.61821046336632	6.03186264257529	-12.2100302112397	1.41520293068276e-31	1.78203443980299e-30	60.7199626729117
360	ANKRD36 /// ANKRD36B /// LOC400986	-1.98341814789548	5.75211105445818	-12.194653262018	1.65970413249611e-31	2.08322095008396e-30	60.561963298128
361	SGK1	-2.23555184046599	4.71793255959956	-12.1939071969472	1.67258128210524e-31	2.09714589113431e-30	60.5543008979399
362	IER3	1.5468266370219	6.86373834282437	12.1843127683487	1.84731238654711e-31	2.30639500829943e-30	60.4557908100647
363	JMJD6	1.61985474835661	5.56077931506349	12.1642121165608	2.27443308902012e-31	2.83064630264187e-30	60.2495817061469
364	RORA	-1.96360822877708	4.39623842612391	-12.1408635377737	2.89518024037898e-31	3.59558762482546e-30	60.0103469288488
365	PECR	1.52825926479669	4.58244687241454	12.124359667323	3.43299076025679e-31	4.23666362343968e-30	59.8414356768448
366	PTGDS	-1.71951482209815	3.13757516217788	-12.119057247376	3.62603652346931e-31	4.47021127384932e-30	59.7872009332608
367	ERLIN1	1.77097344345528	6.92030836019124	12.1160211123363	3.74139513316017e-31	4.59796741495263e-30	59.756153803608
368	GNLY	-3.07159127123815	7.24769150289762	-12.1101839463131	3.97353150258098e-31	4.86799000019322e-30	59.6964787753413
369	RAB13	1.57709702997833	4.40443447628919	12.0899122222964	4.89668094899061e-31	5.9493661819296e-30	59.4893894060473
370	HLA-DRB3 /// HLA-DRB5 /// LOC100294036	-2.16952557907993	6.58934375386051	-12.0780379866511	5.53345580900296e-31	6.68161948354044e-30	59.3681974636735
371	RPS6KA5	-2.36535610691905	5.15347630726116	-12.0627461746323	6.47619976417882e-31	7.79596575501608e-30	59.2122461431028
372	FAM117B	-1.88327052851115	4.57151802850752	-12.0467425192312	7.63416369917569e-31	9.11526896101577e-30	59.0491817546147
373	PLSCR1	1.66037158214831	9.24695051029507	12.0240788973654	9.6343548127483e-31	1.13764705775836e-29	58.8185145117024
374	FOLR3	2.55713080302473	6.95194501303192	12.0167390421285	1.03878234061071e-30	1.22416023125477e-29	58.7438751020364
375	PFKFB2	3.40020360874346	6.0099280974919	11.9861799987952	1.42079199555187e-30	1.66433612148262e-29	58.4334589427635
376	FGFBP2	-2.91047135585943	6.44038084691903	-11.9705109615814	1.66792018522798e-30	1.9429298547982e-29	58.2745074956293
377	LCN2	3.87158510330881	9.22245986699549	11.887158130561	3.90487371953333e-30	4.44581024350741e-29	57.4313908365178
378	IDI1	2.53442417582331	6.56782305192715	11.8858788864609	3.95606098858314e-30	4.49973242618243e-29	57.4184833339062
379	BLNK	-1.51130208466972	3.44269053000247	-11.8625412344515	5.0161830784192e-30	5.6835577249796e-29	57.1831785450267
380	CYP1B1	1.79314167196008	8.91898841749703	11.8572927176493	5.29106577707334e-30	5.97199852247213e-29	57.1303043729262
381	HLA-DQA1	-2.60009691768558	6.16709012798725	-11.8246388140435	7.37116835820911e-30	8.24071397917275e-29	56.8017141330364
382	ACER3	1.99411023311807	6.15739030275896	11.7780936239749	1.18116779813597e-29	1.30807104273796e-28	56.3344401625244
383	KLRD1	-1.99779159228045	4.31870560988573	-11.7709135719483	1.27013671704911e-29	1.40132063125841e-28	56.2624741449833
384	HLA-DQA1 /// HLA-DRA	-1.90172925153047	4.90293008705734	-11.7627503547038	1.37940498705649e-29	1.51760355966056e-28	56.1806914065503
385	ZFP36L2	-1.82553403397135	8.15403740641273	-11.7585963927196	1.43854521268239e-29	1.58118974265025e-28	56.1390905345145
386	CEACAM1	2.69091989427768	7.23987905661547	11.7559706807665	1.47722094152867e-29	1.62218445315767e-28	56.1128000457973
387	PTGER4	-2.1132448175888	5.86531505963055	-11.6974926486764	2.6643509142981e-29	2.89072242648154e-28	55.5283520775486
388	ST6GALNAC3	2.00734928126206	4.40084443320232	11.6147344940057	6.11744186697526e-29	6.51695958310653e-28	54.7047734735732
389	TBC1D9	-1.72417544331878	3.42209041559888	-11.58926415172	7.89418962976712e-29	8.37182725299288e-28	54.4521391019042
390	JAK2	1.50917853245185	5.45569123979061	11.5658363186542	9.97734172477988e-29	1.05240821547207e-27	54.220113060233
391	CDK5RAP2	2.36433124741477	6.42657384417766	11.5616565967899	1.04026774401969e-28	1.0953078726424e-27	54.1787528914006
392	ECHDC3	2.38304323576368	6.70173848545731	11.5498916850407	1.16991112721887e-28	1.22632128050099e-27	54.0623912870048
393	KLRF1	-2.23404240717574	3.89387309913797	-11.5403033012037	1.2873515758357e-28	1.34582594519144e-27	53.9676193801724
394	MOSC1	1.68558214727549	6.51456767737973	11.4477011154312	3.23350130969387e-28	3.29257219942075e-27	53.055239320832
395	MAF	-1.59837408513056	3.60585916659864	-11.4327320736701	3.75072810626161e-28	3.80935347648901e-27	52.9082496847052
396	PTPRCAP	-1.6653863970349	5.19410763870033	-11.4042017369925	4.97479707766549e-28	5.00501184178133e-27	52.6284773078858
397	FCGR3A	-1.58509344341403	8.59783953518965	-11.3556688691124	8.03403008525732e-28	7.95355453137301e-27	52.1537158196278
398	CCR7	-2.3977431627304	6.50044949506079	-11.3392893019216	9.44155795036309e-28	9.30780914117521e-27	51.9938166879018
399	AHNAK	-1.638122155087	7.54817302860459	-11.2822262321828	1.65474821372189e-27	1.60705976396227e-26	51.4380665330564
400	ACN9	1.59746630202074	5.17253536382442	11.2561663187057	2.13663339932042e-27	2.05974962372192e-26	51.1849399208904
401	CD8A	-2.7002114745896	5.65429429684978	-11.2109490902935	3.32576275519325e-27	3.18261153489242e-26	50.7467439019055
402	CLEC5A	2.1110007864027	4.55088656067526	11.2090580965019	3.38778201585255e-27	3.23669409329341e-26	50.7284464398904
403	NAAA	-1.60972379783299	6.37654796871815	-11.1866499898741	4.21626357665189e-27	4.00868843371082e-26	50.5117945400353
404	SH2D2A	-1.66130324672711	3.86562937224179	-11.0056315121438	2.44034971303647e-26	2.19762273928193e-25	48.773279622829
405	B3GNT5	2.343438369008	5.540708992072	10.9632510606441	3.67011415676463e-26	3.27746488972732e-25	48.3692711459841
406	C3AR1	1.70561611261948	8.57462265333131	10.8772687103706	8.36987358347864e-26	7.28092331474056e-25	47.5531559258248
407	GIMAP4	-1.69001405816693	7.81219352625358	-10.8659722689441	9.32408431876089e-26	8.0990070659488e-25	47.4462882845206
408	LTF	3.67739617203952	8.07231784674985	10.7539918787529	2.70689796257031e-25	2.28705653288717e-24	46.3913969133124
409	TCN1	2.87147824821777	7.3930971449564	10.7213166106792	3.68869308568399e-25	3.08993727782973e-24	46.0851241732844
410	BPI	2.97718824353766	5.68291736489453	10.6935514396556	4.79557958693243e-25	3.97468721084653e-24	45.8254236946887
411	SLPI	2.15442854833032	7.54620633710674	10.5349630753287	2.12632252427183e-24	1.71168235509658e-23	44.3517933824188
412	HLA-DRA	-1.51288187927929	9.9832758146724	-10.5275507299009	2.27868893841967e-24	1.82808053238429e-23	44.2833233119053
413	CECR1	-1.88636496815259	6.24465736220119	-10.5063034004517	2.77813153290653e-24	2.21515965820432e-23	44.0872575698071
414	GK	1.61428502015222	7.19783136780229	10.4843946158533	3.40694357721031e-24	2.70554108113237e-23	43.8854024990457
415	ORM1	2.67998744641515	6.90336635407987	10.4469474111539	4.82509244045816e-24	3.77062539483245e-23	43.5411259787381
416	TBC1D8	1.80714781148604	7.35173151149945	10.2834989067909	2.18009731064997e-23	1.65100608310073e-22	42.0494419870665
417	PPP4R2	1.70494558580927	7.83082053290204	10.2524745656492	2.89683300408632e-23	2.17558448027198e-22	41.7683376354222
418	HSH2D	-1.75103253529579	4.75603132069963	-10.1310414695706	8.75816004084799e-23	6.34265518721756e-22	40.6743507587851
419	AIM2	1.9144760046423	6.92003768110768	10.1179607857845	9.86082470987848e-23	7.10619849343632e-22	40.5571075828604
420	SAR1B	1.73047701592921	5.06708078227067	10.0680009537744	1.54934621736447e-22	1.10703893453363e-21	40.1103931447698
421	SAP30	1.7006778929038	5.15534080058853	10.0562511784787	1.72263447388863e-22	1.22712925786821e-21	40.0055818092577
422	CRISP3	3.00110762331999	5.42215704094876	10.0334386655469	2.11579564962898e-22	1.49812598647119e-21	39.8023589818199
423	FEM1C	1.51312185313084	4.76553038961321	10.014715731062	2.50399878869652e-22	1.76344489544071e-21	39.6358356351201
424	OLAH	2.83154047494021	4.72269308343468	9.98740047345026	3.20024391585174e-22	2.23106512710921e-21	39.3933254046321
425	RARRES3	-2.02913751365945	6.1883893974393	-9.97657864477587	3.52642571865076e-22	2.44830536464295e-21	39.2973896981067
426	CLEC2B	2.09534104679656	6.72063205366492	9.96856953402128	3.78885788221151e-22	2.624308454222e-21	39.2264409622373
427	CLEC1B	1.97916934036294	5.57333364317287	9.94988588804133	4.47874074460118e-22	3.08398535698211e-21	39.0611045058043
428	RAB20	1.6610993693361	6.91111493717151	9.91351318129978	6.19849133436022e-22	4.24086425732464e-21	38.739927403704
429	GZMK	-2.24058954925257	4.41204572048655	-9.88180774425368	8.22213898254527e-22	5.58962870368294e-21	38.4607131766387
430	GALNT14	1.86728965081332	4.33811135159085	9.88101834089158	8.28010690850942e-22	5.6257849422865e-21	38.4537702177522
431	MPEG1	-1.72123860918768	7.98067588751346	-9.87945987280424	8.39574129139759e-22	5.69776764732412e-21	38.4400644570715
432	ORM1 /// ORM2	2.67125445938002	6.93626214772427	9.85728480759451	1.02254315033317e-21	6.88387520954114e-21	38.2452319638124
433	HPGD	2.60327931040135	4.84520894483182	9.8272884067164	1.33435011531928e-21	8.92678709116614e-21	37.9822266044441
434	PLB1	1.51150773022178	4.40618308537392	9.82393222185361	1.37462976840822e-21	9.19102939525248e-21	37.9528390426832
435	PRKACB	-1.53974154851356	6.5572076344019	-9.82376215600966	1.37670261162175e-21	9.19965875868375e-21	37.951350115017
436	CDKN2C	1.62059744708277	4.31813211220402	9.80122460801218	1.68067962176829e-21	1.11801318052132e-20	37.7542128427213
437	BIRC3	-1.53716939112223	5.09958463973451	-9.75309210491884	2.57049773789255e-21	1.68609168406884e-20	37.3343875159066
438	CCL5	-1.70741855265338	9.0849959903986	-9.72328205295462	3.3415968317768e-21	2.16890288843968e-20	37.0751923314471
439	EVI2A	1.51086671205071	5.340973376994	9.70678305018154	3.86277493018406e-21	2.49205134140948e-20	36.9320043945904
440	GGT1 /// GGT2 /// GGT3P /// GGTLC1 /// GGTLC2 /// GGTLC3	1.66964220593065	4.69698546480059	9.68327650577191	4.74719407292634e-21	3.03598420291934e-20	36.7283327058677
441	ITPKC	1.50686195088703	5.04844283662588	9.68024806739046	4.87483914554257e-21	3.11423048292918e-20	36.7021212795514
442	KLHL2	1.97656886333161	6.74280743334998	9.67071569887859	5.29923412351259e-21	3.37984232790844e-20	36.6196600313674
443	TCL1A	-1.88692339634359	4.60640728572543	-9.66403044854433	5.6185148524202e-21	3.57959659692925e-20	36.561866563969
444	LYSMD2	-1.57096893855626	6.10790850040447	-9.59369639935253	1.03780348468518e-20	6.50965695113727e-20	35.9557536633873
445	RNASE3	2.23345380450567	5.93012398887089	9.53807787309031	1.68184011096848e-20	1.03996432939539e-19	35.4789436593116
446	C20orf69 /// LOC100287060 /// LOC100287654 /// LOC100288169	1.87252976705537	5.22171271892924	9.47759534638431	2.83606440253832e-20	1.7291318526829e-19	34.9629420173393
447	HIST1H2BD	1.60383474754351	6.9112171754342	9.4756694474969	2.88352454601852e-20	1.75533810485113e-19	34.9465543954943
448	ITM2A	-1.5204796808084	6.17630841920668	-9.46297675377123	3.21659811823738e-20	1.95304132517243e-19	34.8386178225353
449	OLFM4	4.15562580509338	6.64112092108722	9.45299067272398	3.50519250427627e-20	2.12278934308925e-19	34.7537790921627
450	CHCHD7	1.63778320018855	6.76469901835187	9.40309502634791	5.37894636911866e-20	3.22435210230401e-19	34.3309545265037
451	THBS1	2.52378449877934	5.52618912875874	9.39154556562984	5.93797287633738e-20	3.54680035543951e-19	34.2333378051243
452	G0S2	2.15260945660209	6.29546504833897	9.38376357461543	6.34670744592967e-20	3.77751145099083e-19	34.1676181988581
453	XK	2.66049770918284	6.63007618239924	9.35223392660069	8.3078784198094e-20	4.89033824301193e-19	33.9017949272428
454	TPST1	1.64983119464808	4.96845834239576	9.33594252120133	9.54538352106029e-20	5.60195886183583e-19	33.7647253119445
455	PPBP	1.51821500222159	10.5926043663733	9.29957857017549	1.30046561475603e-19	7.58669449163974e-19	33.4594663872901
456	CRIP1	-1.53794778871909	7.12497191657097	-9.26424810367837	1.75466258177336e-19	1.01558005040534e-18	33.1638021697503
457	TDRD9	1.89942302700171	4.03294199598921	9.22117855198051	2.52498762198151e-19	1.44648706391254e-18	32.8046015188804
458	GZMB	-2.15977202378358	5.7720949364339	-9.1969016698884	3.09813468489954e-19	1.76451147840695e-18	32.6027281361009
459	RSL24D1	1.65877441352814	5.40519983918998	9.19274104947594	3.20854062087935e-19	1.82650756254414e-18	32.5681738844031
460	CA1	2.99033099593019	9.15732162076127	9.11313086901601	6.25519206313702e-19	3.50487440945948e-18	31.9094470935495
461	CD3D	-1.81683524420062	5.82626179979772	-9.0790746090951	8.31116768976243e-19	4.62601245619006e-18	31.6290727368374
462	TNFAIP2	-1.6887333198544	6.79839020123105	-8.98233435400345	1.8546214391885e-18	1.01263708200074e-17	30.8373071540869
463	CEACAM8	3.16912977326341	6.48470671656615	8.96986270542524	2.05579514953592e-18	1.11780891140508e-17	30.7357374683495
464	TMEM56	1.71931542612564	5.42545633822863	8.96030834587107	2.22438164078895e-18	1.2061296670041e-17	30.6580043740334
465	CAMP	2.0229119744125	7.59642050043608	8.91190096946814	3.31274147635415e-18	1.77580458082959e-17	30.2652101791336
466	ITGA2B	2.00508314937875	4.93982965374782	8.90547809910585	3.49206944629493e-18	1.87022899626023e-17	30.213223791436
467	ZDHHC19	2.64210761888141	6.25469648524637	8.80347634578	8.03373563976471e-18	4.19841834954159e-17	29.3917548409755
468	ATP9A	1.73379409040418	3.92003354992354	8.77704888443137	9.95682817065118e-18	5.16679072524198e-17	29.1801924045567
469	PDSS1	1.87664583784846	4.86672234233893	8.76201618409277	1.12470260995761e-17	5.81689859090215e-17	29.0600836400043
470	MYL9	1.70227826833109	5.99150245970192	8.74805856437635	1.25922957929133e-17	6.49267824727985e-17	28.9487167126996
471	GZMH	-2.48230064155502	6.24065210675463	-8.74798861505763	1.25994231420536e-17	6.49350637921527e-17	28.948158960816
472	SULF2	-2.12762125742657	6.84812962324515	-8.68531339220164	2.08884623646242e-17	1.06120607287406e-16	28.449890009182
473	CBS	1.57109290498321	4.37021085838193	8.66372826713918	2.48443167726809e-17	1.25566828347013e-16	28.2789744838814
474	CPVL	-1.92463959266234	6.9177356810858	-8.62724406488163	3.32808627428386e-17	1.66489249986612e-16	27.9908867253879
475	COMMD6	1.53726962090162	5.71466057297717	8.62115315783677	3.4942125723821e-17	1.74428837282623e-16	27.9428897753583
476	DCUN1D1	1.584009411288	5.66944403159289	8.58280477748201	4.74529337927576e-17	2.34888027919454e-16	27.6413476483664
477	C2orf88	1.84515296323906	6.69188165443296	8.56397611568224	5.51248442024241e-17	2.71833665687509e-16	27.493702761066
478	EMR1	1.64745038239811	7.11714891730067	8.51607875769575	8.06105279068727e-17	3.93222902825686e-16	27.1193332762412
479	ORM2	1.57681687276547	4.44013921443746	8.48622739129992	1.02064485744244e-16	4.94798193255587e-16	26.8868985759285
480	CD163	2.15542574962612	6.74534293002154	8.44405374114956	1.42286717097257e-16	6.82477194037865e-16	26.5596799847219
481	METTL7B	1.82317326461451	3.93515557247284	8.40052326493772	2.00209440063254e-16	9.53691058964737e-16	26.2233650105426
482	ASGR2	1.5243932353075	5.42920152014754	8.3992479476978	2.02218330199148e-16	9.62480688576356e-16	26.213533910326
483	NUDT4	2.20189260558363	6.92980565695871	8.39557544928426	2.08115157271509e-16	9.88946409967764e-16	26.1852305319579
484	ANKRD34B	2.02777166026957	4.39338812283442	8.39136178600827	2.15090343690916e-16	1.02126666618848e-15	26.1527692634891
485	SMPDL3A	1.96552187839394	5.99855385862344	8.36159917854228	2.71382624427604e-16	1.28027719450182e-15	25.9238730728715
486	TGFBI	-1.80840396249159	5.46044000846825	-8.29127430424987	4.68790261795634e-16	2.18014654137478e-15	25.3857391651878
487	IPO11 /// LRRC70	1.50379885099258	3.54305276199647	8.2307017736637	7.48415444934164e-16	3.42228384442874e-15	24.9253004918213
488	TMTC1	1.74429493642705	5.02283742057406	8.13241032521918	1.5893692147064e-15	7.12369334381171e-15	24.1842160751987
489	ANKRD9	1.56541271536625	5.56179420574978	8.04194828309363	3.15793665648602e-15	1.38998851111273e-14	23.5088361837689
490	CMTM5	1.50185921262853	6.07964082667185	8.01329610846817	3.91989155900701e-15	1.71509838636463e-14	23.2962617375833
491	ISCA1	1.85270547898148	6.50912945116417	7.87471507102163	1.10507810422717e-14	4.695384242708e-14	22.2772526323612
492	MMRN1	1.54910680655758	4.25641733101989	7.79527144590424	1.98838636829716e-14	8.31629163497259e-14	21.6999564841087
493	CHI3L1	-2.18682522282502	6.20074832186454	-7.7710463584265	2.37610308978606e-14	9.87468142719923e-14	21.5249192302815
494	AHSP	2.01893283254038	8.58089929334961	7.75849481527	2.60537911326666e-14	1.07817958307985e-13	21.4344128737813
495	CDADC1	1.51148031349949	4.35027087672187	7.74470288325019	2.88249241888929e-14	1.18909131317281e-13	21.3351075068537
496	LGALS2	-1.57023829555572	2.92193243708085	-7.70821504817779	3.76347884808015e-14	1.54062912399132e-13	21.073119774428
497	DHRS9	1.88940767481402	8.07898836212277	7.65435777542558	5.56819121815841e-14	2.25352707903514e-13	20.6883671500089
498	CCL4 /// CCL4L1 /// CCL4L2	-1.80901915151014	6.19186435225198	-7.63820503247804	6.25956148482609e-14	2.52378137206169e-13	20.5734272051898
499	NUDT4 /// NUDT4P1	1.53962718964578	6.29261584766641	7.63324506159383	6.48834735011835e-14	2.61401434354084e-13	20.5381750778588
500	COL17A1	1.61649295467459	3.97645556845638	7.57842151861811	9.63591266472047e-14	3.82864759627626e-13	20.1498462419012
501	DAAM2	1.87461549298335	4.81761489583201	7.38830853472082	3.72801185015038e-13	1.42354374576684e-12	18.8220683839101
502	BPGM	2.21219019066412	5.97946217496678	7.37730994245165	4.02798426250877e-13	1.53360708680368e-12	18.7461516882786
503	DSC2	1.52985726214591	6.38401767437562	7.36016277869647	4.54363804532892e-13	1.72435389000043e-12	18.6279920470178
504	TREML1	1.6229047792557	6.4073687607214	7.35204270857266	4.80996999799073e-13	1.82190200149337e-12	18.5721211242573
505	GYPA /// GYPB	1.87135162871106	4.81563980120208	7.20201204165195	1.36486109208851e-12	5.02571424672918e-12	17.5495409694349
506	GYPB	2.03073934765027	6.89646203460684	7.16782813420524	1.7265883206545e-12	6.31810990641494e-12	17.3191386136876
507	FGF13	1.73420242897995	4.01417437881317	6.97331980158365	6.46123841908357e-12	2.27244692125723e-11	16.0265441033414
508	KCNMA1	1.61339584009204	4.36336920872295	6.8301861467891	1.67304915850209e-11	5.74503099361843e-11	15.0954851663557
509	CEACAM6	1.96884144123657	5.22793260222308	6.60994091421253	6.99863945036226e-11	2.30047508596172e-10	13.6964778948819
510	PLEK2	1.63909737291734	6.10119672518052	6.49322053482147	1.46997921755886e-10	4.71331122620224e-10	12.971732825779
511	ABCC13	1.64212161865019	4.49013447779691	6.46554125548738	1.74992274184357e-10	5.57444240704826e-10	12.8015693468394
512	HBD	1.54719259191189	10.0178901247961	6.45354577552894	1.88687178835924e-10	5.99284339802673e-10	12.7280283102843
513	CD24	1.83414535127509	7.61008557812401	6.42423036055401	2.26722617308906e-10	7.13727168675064e-10	12.5488215725549
514	ELANE	1.81872726291378	4.86685176208499	6.39042111907261	2.79953112198918e-10	8.74509575716196e-10	12.3430579942273
515	CISD2	1.54226534531743	6.03795841020734	6.19853712437086	9.09948342263916e-10	2.72521070877665e-09	11.1938734255741
516	GBP5	-1.65195087369301	6.76228595208839	-6.13647445401514	1.32346631989345e-09	3.91284248071063e-09	10.8289911024057
517	IFIT2	-1.90601468415513	6.52254532106413	-6.08365716709378	1.81575971899731e-09	5.31090526116074e-09	10.5210981269497
518	DEFA4	2.17078100189119	7.12993381395551	6.03379913043564	2.44211860507641e-09	7.06388512402942e-09	10.2326830524428
519	OAS3	-2.02370847437748	5.102656067697	-5.94582945617972	4.09849080923966e-09	1.15871034633336e-08	9.72909279533302
520	IFI27	2.28398361848847	6.60436904216506	5.80957226166391	9.02097945625982e-09	2.4581960005809e-08	8.96246073052974
521	C14orf45	1.51316415649731	4.31334568419556	5.59833553440222	2.97009861229247e-08	7.72141372518839e-08	7.80632577186831
522	IFIT1B	1.73423134751631	5.3102984126641	5.49403631990663	5.27404674604065e-08	1.34201782302432e-07	7.25007881189473
523	MS4A3	1.83288848941016	5.2341951348814	5.37692957922287	9.93729250231979e-08	2.46151004885811e-07	6.63709851224948
524	IFIT1	-1.67310833107823	4.91614134903372	-4.63280535435572	4.20662068584472e-06	8.77355309207656e-06	3.03171480728321
