# Supplementary material for: Bulk RNA Sequencing With Integrated Single-Cell RNA Sequencing Identifies BCL2A1 as a Potential Diagnostic and Prognostic Biomarker for Sepsis
Source: Front Public Health. 2022 Jun 27;10:937303. doi: 10.3389/fpubh.2022.937303 (PMC9272057; doi:10.3389/fpubh.2022.937303)
Supplement: Supplementary file 2 [file Data_Sheet_2.CSV]

	x
1	PADI4
2	NQO2
3	FCGR1A
4	BCL2A1
5	CPEB4
6	EMR1
7	MAFG
8	ERLIN1
9	ZDHHC19
10	ACER3
11	THBS1
12	DAAM2
13	CLEC5A
14	ANKRD34B
15	CDADC1
16	CDKN2C
17	TDRD9
